# Supplementary material for: Pollen samples from a bumble bee (Hymenoptera: Apidae) collection show historic foraging on introduced and native plants in the South Island of New Zealand
Source: PLoS One. 2022 Dec 30;17(12):e0278860. doi: 10.1371/journal.pone.0278860 (PMC9803242; doi:10.1371/journal.pone.0278860)
Supplement: S1 Table — (XLSX) [file pone.0278860.s001.xlsx]

## Sheet: overview
										Family	Asparagaceae	Asteraceae		Boraginaceae	Brassicaceae	Campanulaceae	Caprifoliaceae	Caryophyllaceae	Chenopodiaceae	Cunoniaceae	Elaeocarpaceae		Ericaceae		Fabaceae									Lamiaceae	Liliaceae	Malvaceae			Myrtaceae	Nothofagaceae	Oleaceae	Onagraceae	Paracryphiaceae	Pinaceae	Plantaginaceae		Poaceae	Podocarpaceae
										Flower	Arthropodium		Taraxacum	Echium		Campanula				Weinmannia	Elaeocarpus	Aristotelia	Calluna vulgaris		Ulex	Cytisus	Trifolium repens	Trifolium pratense		Chamaecytisus palmensis	Lupinus	Vicia	Chamaecytisus			Plagianthus		Hoheria	Eucalyptus	Nothofagus		Fuchsia	Quintinia	Pinus	Veronica	Plantago		Prumnopitys taxifolia	Podocarpus
	Pollen sample Number	AI Number	Bombus species	Location	Region	Collection Date			Land Utilization (1959)	Vegetation map (1987)
	1	039352	Bombus terrestris	Takaka,	Tasman	5	12	1956	Dairying	G1 (Grassland, improved pasture)														X
	4	039349	Bombus terrestris	Kohatu, Motupiko,	Tasman	12	11	1956	Semi-extensive sheep farming (wool and store sheep)	G1 (Grassland, improved pasture)														X	X	X	X		X							X
	5	039344	Bombus terrestris	Eskville	?	11	12	1957	Intensive sheep farming and cash cropping	G1 (Grassland, improved pasture)															X	X
	6	039340	Bombus terrestris	Waipara	Canterbury	10	12	1957	Intensive sheep farming and cash cropping	G1 (Grassland, improved pasture)				X																						X
	9	039343	Bombus terrestris	Culverden	Canterbury	10	12	1957	Intensive sheep farming and cash cropping	G1 (Grassland, improved pasture)				X												X	X
	13	039350	Bombus terrestris	Wakefield	Tasman	12	11	1956	Intensive sheep farming and cash cropping	C1 (Cropland, orchards or vineyards and pasture)													X		X	X	X	X
	14	039351	Bombus terrestris	Riwaka	Tasman	5	12	1956	Orchards and market gardens	C2 (Cropland, horticultural crops and pasture)													X
	15	039353	Bombus terrestris	Nelson	Nelson	5	1	1955	Urban, dairying	Urban, GS6 (grassland and gorse scrub)																		X
	16	037255	Bombus terrestris	Whataroa	West Coast	17	11	1956	Dairying	F1 (podocarp forest), F2 (lowland podocarp-broadleaved forest), GS6 (grassland and gorse scrub), G1 (Grassland, improved pasture)										X			X													X							X			X
	17	037243	Bombus terrestris	Fox Glacier	West Coast	17	11	1956	Undeveloped land, scrub, native plants	F2 (lowland podocard-broadleaved forest), F8 (Broadleaved forest), S3 (sub-alpine scrub), GS4 (tussock grassland and sub-alpine scrub)													X													X							X	X					X
	18	037274	Bombus terrestris	Harihari	West Coast	18	11	1956	Undeveloped land, scrub, native plants	G1 (Grassland, improved pasture)											X		X				X									X				X			X
	20	037293	Bombus terrestris	Dillmanstown	West Coast	18	11	1956	Undeveloped land, scrub, native plants	S1 (mixed indigenous scrub), F2 (lowland podocarp-broadleaved forest), FS2 (podocarp-broadleaved forest and scrub), GS6 (grassland and gorse scrub), GS7 (grassland and matagouri)				X						X	X		X		X	X										X				X
	21	037291	Bombus terrestris	Berlins	West Coast	13	11	1956	Undeveloped land, scrub, native plants	F4 (lowland podocarp-broadleaved-beech forest)							X		X							X
	22	037245	Bombus terrestris	Franz Josef Glacier	West Coast	17	11	1956	Undeveloped land, scrub, native plants	FS2 (podocarp-broadleaved forest and scrub), GF1 (pasture and broadleaved forest), GF3 (pasture and beech or podocarp forest)															X
	23	037258	Bombus terrestris	Harihari	West Coast	17	11	1956												X			X													X							X			X
	24	037259	Bombus terrestris	Kakapotahi	West Coast	18	11	1956	Undeveloped land, scrub, native plants	G1 (Grassland, improved pasture), FS2 (podocarp-broadleaved forest and scrub), F2 (lowland podocarp-broadleaved forest)							X			X																							X
	26	039272	Bombus terrestris	Simon's Pass	Canterbury	14	3	1959	Extensive sheep farming (wool production)	G1 (grassland, improved pasture), GS7 (grassland and matagouri), G3 (short tussock grassland)		X					X											X
	27	039328	Bombus terrestris	Breast Hill Station, Lindis Pass	Otago	15	3	1959				X		X
	28	039332	Bombus terrestris	Chatto Creek	Otago	16	3	1959	Intensive sheep farming (fat lamb production)	G1 (grassland, improved pasture), GS8 (grassland with sweet brier or sweet brier and matagouri)		X																X
	29	039334	Bombus terrestris	The Neck Hawea	Otago	16	3	1959	Extensive sheep farming (wool production)	GS2 (Grassland-Shrub grassland and Leptospermum scrub or fern)		X		X									X		X	X
	30	039338	Bombus terrestris	Becks	Otago	16	3	1959	Intensive sheep farming (fat lamb production)	G1 (grassland, improved pasture)		X		X													X					X
	32	036216	Bombus ruderatus	Makarora Station	Otago	24	11	1972	Extensive sheep farming (wool production)	G1 (grassland, improved pasture), S2 (Leptospermum scrub or fern), F6 (beech forest)																X																					X
	33	036261	Bombus ruderatus	Lake Pukaki	Canterbury	14	11	1972	Extensive sheep farming (wool production)	G3 (short tussock grassland)			X		X			X									X											X									X
	34	036266	Bombus ruderatus	Kurow	Canterbury	27	11	1970	Extensive sheep farming (wool production)	G1 (grassland, improved pasture), G3 (short tussock grassland), GS7 (grassland and matapouri)													X
	35	036177	Bombus ruderatus	Rata	West Coast	26	11	1972	Undeveloped land, scrub, native plants	F4 (lowland podocarp-broadleaved-beech forest)															X
	38	036162	Bombus ruderatus	Claverly Flat, Canterbury	Canterbury	2	11	1957	Semi-extensive sheep farming (wool and store sheep)	FS2 (podocarp-broadleaved forest and scrub), GS1 (grassland and mixed indigenous scrub), FS6 (broadleaved forest and scrub)							X						X
	39	036158	Bombus ruderatus	Rakautara, Canterbury	Canterbury	1	11	1957	Semi-extensive sheep farming (wool and store sheep)	GS2 (Grassland-Shrub grassland and Leptospermum scrub or fern), FS2 (podocarp-broadleaved forest and scrub)		X	X				X						X		X							X		X											Hebe
	40	036315	Bombus ruderatus	Athol	Southland	17	11	1955	Semi-extensive sheep farming (wool and store sheep)	G1 (improved pasture), GS7 (grassland and matagouri)																X			X		X																X
	41	036316	Bombus ruderatus	Peebles	Otago	16	11	1972	Intensive sheep farming and cash cropping	G1 (grassland, improved pasture)	X												X
	43	036326	Bombus ruderatus	Waitahuna	Otago	8	11	1955	Semi-extensive sheep farming (wool and store sheep)	G1 (grassland, improved pasture), GS6 (grassland and gorse scrub)								X					X		X	X	X
	44	036325	Bombus ruderatus	Outram	Otago	18	11	1972	Extensive sheep farming (wool production)	G1 (improved pasture), G3 (short tussock grassland)													X		X										X
	45	036322	Bombus ruderatus	Black Bridge, North Taieri	Otago	5	11	1955	Extensive sheep farming (wool production)	G1 (improved pasture), G3 (short tussock grassland)		X	X										X		X	X	X									X									X
	47	036312	Bombus ruderatus	Miller's Flat, Otago	Otago	8	11	1955	Extensive sheep farming (wool production)	G2 (unimproved pasture), G3 (short tussock grassland), GS6 (grassland and gorse scrub)								X								X
	48	036298	Bombus ruderatus	Middlemarch	Otago	0	12	1972	Extensive sheep farming (wool production)	G1 (improved grassland), GS7 (grassland and matagouri), G4 (snow tussock grassland), G3 (short tussock grassland)													X						X																X		X
	49	036274	Bombus ruderatus	Cromwell, Otago	Otago	6	11	1970	Orchards and market gardens	C1 (orchards/vineyards and pasture), G2 (unimproved pasture), G3 (short tussock grassland)													X				X																		X
	50	036071	Bombus ruderatus	Karamea	West Coast	18	11	1956	Semi-extensive sheep farming (wool and store sheep)	FS6 (broadleaved forest and scrub), F4 (lowland podocarp-broadleaved-beech forest), G2 (unimproved pasture), GS1 (grassland and mixed indigenous scrub)				X											X				X
	51	036074	Bombus ruderatus	Kongahu, Karamea	West Coast	14	11	1956	Dairying	G2 (unimproved pasture), G3 (short tussock grassland), GS6 (grassland and gorse scrub)				X						X			X			X	X														X		X
	52	036081	Bombus ruderatus	Waimangaroa	West Coast	14	11	1956	Dairying	GS6 (grassland and gorse scrub), GF1 (pasture and podocarp-broadleaved forest)				X						X			X			X	X														X		X
	53	036121	Bombus ruderatus	Inangahua Junction	West Coast	13	11	1956	Undeveloped land, scrub, native plants	FS3 (podocarp-broadleaved-beech forest and scrub)							X													X
	54	036146	Bombus ruderatus	Kaituna	Marlborough	30	11	1972	Intensive sheep farming and cash cropping	G1 (improved pasture), S2 (Leptospermm scrub or fern)																		X
	55	036151	Bombus ruderatus	Rocky Creek	Marlborough	17	11	1954	Undeveloped land, scrub, native plants	G1 (improved pasture)		X											X			X							X				X					X
	56	036157	Bombus ruderatus	Wharanui	Marlborough	23	11	1955	Semi-extensive sheep farming (wool and store sheep)	GS1 (grassland and mixed indigenous scrub), GS2 (grassland and Leptospermum scrub or fern),G1 (improved pasture)															X																				X		X
	57	037331	Bombus terrestris	Punakaiki	West Coast	15	11	1956	Undeveloped land, scrub, native plants	F4 (lowland podocarp-broadleaved-beech forest), M4 (Pakihi heathland communities)																					X
	58	037334	Bombus terrestris	Otira	West Coast	18	11	1956	Undeveloped land, scrub, native plants	F3 (highland podocarp-broadleaved forest), GS4 (tussock grassland and sub-alpine scrub), G4 (snow tussock grassland)	X		X					X					X		X	X															X		X
	59	036328	Bombus ruderatus	Lawrence	Otago	8	11	1955	Intensive sheep farming (fat lamb production)	G1 (improved pasture), GS6 (grassland and gorse scrub), GS2 (grassland and Leptospermum scrub or fern)													X
	62	036331	Bombus ruderatus	Balfour	Southland	17	11	1955	Intensive sheep farming (fat lamb production)	G1 (improved pasture)					X			X					X
	63	036333	Bombus ruderatus	Mandeville	Southland	16	11	1955	Intensive sheep farming (fat lamb production)	G1 (improved pasture)							X						X			X														X
	66	036905	Bombus hortorum	Omihi	Canterbury	13	2	1960	Intensive sheep farming and cash cropping	G1 (improved pasture)		X															X
	68	036911	Bombus hortorum	Stavely	Canterbury	12	11	1972	Semi-extensive sheep farming (wool and store sheep)	G1 (improved pasture)								X				X			X	X	X
	69	036913	Bombus hortorum	Mt Peel Station	Canterbury	13	11	1972	Intensive sheep farming and cash cropping	G1 (improved pasture), G3 (short tussock grassland), G5 (snow tussock)													X
	70	036929	Bombus hortorum	Woodbury	Canterbury	13	11	1972	Intensive sheep farming and cash cropping	G1 (improved pasture), F2 (lowland podocarp-broadleaved forest), G3 (short tussock)													X		X
	71	036944	Bombus hortorum	Lake Tekapo	Canterbury	13	2	1959	Extensive sheep farming (wool production)	GF4 (pasture and exotic forerst), G3 (short tussock)		X																X
	72	036935	Bombus hortorum	Geraldine	Canterbury	13	11	1972	Intensive sheep farming and cash cropping	G1 (improved pasture)						X														X				X														X
	74	036219	Bombus ruderatus	Lake Pearson	Canterbury	19	11	1956	Extensive sheep farming (wool production)	GS7 (grassland and matagouri)		X					X																								X
	77	037237	Bombus hortorum	St. Bathans	Otago	6	11	1970	Extensive sheep farming (wool production)	G4 (snow tussock grassland), GS7 (grassland and matagouri), G3 (short tussock grassland)			X												X																			X
	79	036946	Bombus hortorum	Wrights bush	Southland	18	11	1955	Dairying and fat lamb	G1 (improved pasture)															X	X													X								X
[truncated: 9 more columns]
